# Supplementary material for: Effects of producer service industry co-agglomeration and manufacturing on the green and high-end transformation of manufacturing: An empirical study from Hunan Province
Source: PLoS One. 2024 Sep 6;19(9):e0297591. doi: 10.1371/journal.pone.0297591 (PMC11379371; doi:10.1371/journal.pone.0297591)
Supplement: S1 Data — (XLSX) [file pone.0297591.s001.xlsx]

## Sheet: 耦合协调分析
2020
		Industry Scale		Economic Benefits		Social Contributions		industrial potential
		Number of Legal Entities	Total Assets	Annual Average Salary of Employees	Operating Revenue	Employment	Business Tax and Surcharge	Proportion of Fixed Asset Investment	Employment Growth Rate
Manufacturing Industry	Agricultural and sideline food processing industry	1722	1363.49	8.68794	3276.66	22.72	22.73	2.4	0.988686
	Food manufacturing industry	570	635.33	11.9801	1321.96	14.08	9.14	0.9	0.995053
	Liquor, beverage, and refined tea manufacturing industry	565	440.9	9.54876	768.57	6.87	12.03	0.6	0.992775
	Tobacco industries	8	908.41	50.8889	986.74	1.17	570.17	0.1	1.02632
	Textile industry	302	387.41	9.10485	636.98	6.39	5.18	0.3	0.993779
	Textile and apparel industry	305	215.37	6.78956	327.91	6.32	3.38	0.5	1.07119
	Leather, fur, feathers and their products, and footwear industry	722	22655	7.42724	715.3	10.72	4.12	0.6	0.961435
	Wood processing and wood, bamboo, rattan, palm, and grass products industry	463	190.61	10.2882	700.32	6.42	6.24	0.4	0.934498
	Furniture manufacturing industry	228	102.54	7.44706	264.15	2.55	2.91	0.5	1.05809
	Paper and Paper Products Industry	267	480.82	8.26712	561.16	4.38	7.02	0.4	0.935897
	Printing and Recording Media Reproduction Industry	283	179.43	8.54337	443.95	3.92	3.94	0.3	0.92891
	Manufacturing of cultural, educational, artistic, sports, and entertainment products	309	151.64	8.45667	412.94	4.27	3.44	0.4	0.934354
	Petroleum, coal, and other fuel processing industries	104	190.03	20.3684	672.03	1.9	112.38	0.2	1.17284
	Chemical raw material and chemical product manufacturing industry	1433	1485.12	8.31667	2342.77	26.4	47.47	1.6	0.97166
	Pharmaceutical industry	424	758.83	11.1449	1025.13	7.59	13.26	1.2	1.07507
	Chemical fiber manufacturing industry	16	23	8.71053	33.28	0.38	0.22	0	1.08571
	Rubber and plastic products industry	529	307.66	9.25919	762.51	5.71	8.4	0.7	1.10232
	Non metallic mineral products industry	2656	2434.87	7.95327	3373.4	34.24	39.7	3	1.03226
	Black metal smelting and rolling processing industry	127	951	15.4195	1446.59	4.1	8.91	0.5	0.897155
	Nonferrous metal smelting and rolling processing industry	423	1199.84	12.7354	2007.06	9.79	19.81	0.9	0.950485
	Fabricated metal products	1073	799.27	9.41674	1562.64	11.95	16.15	1.4	1.01185
	General equipment manufacturing industry	959	1313.29	11.3172	1844.75	12.64	12.53	2.1	1.0112
	Special Equipment Manufacturing Industry	907	5157.2	14.7091	3604.39	17.74	22.37	2.9	1.18583
	Automotive industry	424	15.34.15	10.3175	1469.25	9.07	15.69	1.3	0.870441
	Railway, shipbuilding, aerospace, and other transportation equipment manufacturing industries	199	1225.26	15.2807	911.16	7.34	4.6	0.4	1.06223
	Electrical machinery and equipment manufacturing industry	816	1462.1	10.1905	1708.65	12.86	12.26	1.9	0.998447
	Computer, communication, and other electronic equipment manufacturing industry	802	2529.96	8.63435	2354.42	28.88	16.44	3.9	1.16077
	Instrument manufacturing industry	157	215.12	9.91228	181.21	1.71	1.69	0.6	1.08917
	Other manufacturing industries	95	127.43	6.96042	235.54	3.79	1.28	0.5	1.0327
	Comprehensive utilization of abandoned resources industry	151	132.23	7.65041	263.32	1.23	4.23	0.4	1.04237
	Metal products, machinery and equipment repair industry	7	7.33	6.85	7.26	0.2	0.05		1
Service	Logistics service industry	1042	8928.08	8.09629	1013.18	20.77	6.91	6.9	1.01914
	Information service industry	570	1305.31	13.4072	867.54	9.48	3.46	1.1	0.998946
	Commercial service industry	1398	5450.95	5.70894	812.25	19.24	10.36	4.3	1.01104
	Technology service industry	923	1314.26	12.3034	788.54	9.03	4.97	2.1	1.01007
	Financial industry	2235	57480		49165.7			0.1	0.84123
2019
		Industry Scale		Economic Benefits		Social Contributions		industrial potential
		Number of Legal Entities	Total Assets	Annual Average Salary of Employees	Operating Revenue	Employment	Business Tax and Surcharge	Proportion of Fixed Asset Investment	Employment Growth Rate
Manufacturing Industry	Agricultural and sideline food processing industry	1584	1218.76	8.48825	3186.45	22.98	29.16	2.3	1.03514
	Food manufacturing industry	515	613.27	10.7767	1392.29	14.15	10.85	0.9	1.2094
	Liquor, beverage, and refined tea manufacturing industry	514	419.31	7.85549	713.68	6.92	11.62	0.6	1.03284
	Tobacco industries	8	840.52	35.9386	995.72	1.14	558.84	0.1	0.95
	Textile industry	260	424.83	9.20529	664.54	6.43	6.28	0.5	0.918571
	Textile and apparel industry	271	201.3	6.68136	323.54	5.9	3.31	0.4	1.03509
	Leather, fur, feathers and their products, and footwear industry	610	223.48	8.8	772.23	11.15	4.63	0.5	1.0619
	Wood processing and wood, bamboo, rattan, palm, and grass products industry	434	192.63	9.06841	701.31	6.87	6.73	0.6	0.928378
	Furniture manufacturing industry	204	97.7	7.81743	261.21	2.41	2.57	0.5	1.04783
	Paper and Paper Products Industry	256	502.9	8.15812	533.57	4.68	9.2	0.3	0.850909
	Printing and Recording Media Reproduction Industry	274	176.5	8.15403	465.09	4.22	4.16	0.3	1.17222
	Manufacturing of cultural, educational, artistic, sports, and entertainment products	280	140.68	7.02407	386.63	4.57	3.58	0.5	0.993478
	Petroleum, coal, and other fuel processing industries	81	234.49	17.6852	771.8	1.62	121.26	0.2	0.852632
	Chemical raw material and chemical product manufacturing industry	1438	1446.84	7.86161	2557.77	27.17	54.96	2.1	1.04903
	Pharmaceutical industry	348	747.59	9.95751	990.22	7.06	12.81	0.9	1.02319
	Chemical fiber manufacturing industry	15	20.88	7.17143	33.3	0.35	0.42	0.1	1.16667
	Rubber and plastic products industry	453	287.67	8.40927	706.86	5.18	7.44	0.8	1.10213
	Non metallic mineral products industry	2335	2296.04	7.6521	3225.83	33.17	40.28	3.4	1.09472
	Black metal smelting and rolling processing industry	134	880.79	13.267	1409.96	4.57	10.82	0.4	0.801754
	Nonferrous metal smelting and rolling processing industry	421	1386.18	11.4757	2022.6	10.3	22.11	0.9	1.21176
	Fabricated metal products	935	689.29	8.88738	1573.7	11.81	16.15	1.5	1.06396
	General equipment manufacturing industry	907	1135.41	10.1696	1665.25	12.5	13.87	1.9	1.14679
	Special Equipment Manufacturing Industry	797	4002.35	13.5414	2741.01	14.96	20.61	2.9	1.01081
	Automotive industry	415	1645.84	10.5355	1711.8	10.42	21.18	1.4	0.964815
	Railway, shipbuilding, aerospace, and other transportation equipment manufacturing industries	171	1099.29	17.3357	817.29	6.91	4.46	0.6	1.15167
	Electrical machinery and equipment manufacturing industry	721	1417.21	10.2329	1639.87	12.88	11.94	2.3	1.12982
	Computer, communication, and other electronic equipment manufacturing industry	689	2024.23	9.96182	2351.23	24.88	37.3	2.4	0.876056
	Instrument manufacturing industry	146	189.35	10.1401	152.62	1.57	1.5	0.5	0.826316
	Other manufacturing industries	84	117.09	6.0654	209.99	3.67	1.58	0.4	2.44667
	Comprehensive utilization of abandoned resources industry	121	116.23	6.94915	210.87	1.18	3.31	0.4	1.475
	Metal products, machinery and equipment repair industry	7	6.88	6.85	8.77	0.2	0.07		2
Service	Logistics service industry	1028	8448.51	7.86163	922.14	20.38	10.73	7.1	1.09747
	Information service industry	550	1127.77	11.746	817.75	9.49	3.33	13	1.10477
	Commercial service industry	1289	4494.99	5.49501	715.23	19.03	9.27	3.4	1.20596
	Technology service industry	871	1137.99	11.0246	642.34	8.94	4.8	1.9	1.01476
	Financial industry	1975	52312.5		42159.4			0.1	1.19807
2018
		Industry Scale		Economic Benefits		Social Contributions		industrial potential
		Number of Legal Entities	Total Assets	Annual Average Salary of Employees	Operating Revenue	Employment	Business Tax and Surcharge	Proportion of Fixed Asset Investment	Employment Growth Rate
Manufacturing Industry	Agricultural and sideline food processing industry	1590	1375.17	6.78773	3196.66	22.2	24.38	2	0.868205
	Food manufacturing industry	480	551.54	7.85305	1092.7	11.7	10.02	1	0.994898
	Liquor, beverage, and refined tea manufacturing industry	515	365.32	6.11365	687.89	6.7	10.63	0.6	0.899329
	Tobacco industries	9	823.55	33.291	957.15	1.2	529.9	0.1	0.930233
	Textile industry	288	341.17	6.92889	653.41	7	5.65	0.5	0.850547
	Textile and apparel industry	291	156.25	5.58132	292.98	5.7	2.63	0.4	0.969388
	Leather, fur, feathers and their products, and footwear industry	465	179.91	6.51959	648.59	10.5	4.12	0.5	0.926743
	Wood processing and wood, bamboo, rattan, palm, and grass products industry	455	277.49	6.67535	692.52	7.4	6.51	0.5	0.936709
	Furniture manufacturing industry	188	80.69	6.22538	219.97	2.3	1.79	0.5	0.851852
	Paper and Paper Products Industry	319	527.15	6.49772	708.18	5.5	8.91	0.4	0.877193
	Printing and Recording Media Reproduction Industry	275	164.27	6.65803	388.5	3.6	3.8	0.3	0.911392
	Manufacturing of cultural, educational, artistic, sports, and entertainment products	256	115.71	6.46795	360.13	4.6	3.27	0.4	1.06729
	Petroleum, coal, and other fuel processing industries	57	268.85	15.178	855.91	1.9	123.83	0.1	1.18012
	Chemical raw material and chemical product manufacturing industry	1516	1387.09	6.31373	2559.9	25.9	51.74	2.1	0.785563
	Pharmaceutical industry	354	605.39	7.78128	964.92	6.9	11.47	1.1	0.917553
	Chemical fiber manufacturing industry	13	21.45	6.13223	32.66	0.3	0.47		0.697674
	Rubber and plastic products industry	410	250.59	6.63661	620.28	4.7	5.91	0.7	0.830389
	Non metallic mineral products industry	2028	1941.1	6.79541	2699.63	30.3	30.95	3.2	0.780124
	Black metal smelting and rolling processing industry	182	1165.3	10.0342	1517.82	5.7	11.01	0.2	0.720607
	Nonferrous metal smelting and rolling processing industry	448	1140.41	8.35986	2089.07	8.5	13.43	1	0.756901
	Fabricated metal products	857	656.19	6.83229	1370.18	11.1	14.03	1.4	0.973684
	General equipment manufacturing industry	875	846.47	7.67426	1350.67	10.9	10.64	1.6	0.870607
	Special Equipment Manufacturing Industry	759	3677.91	10.6146	2644.38	14.8	21.02	2.2	0.895342
	Automotive industry	380	1571.46	9.37002	1731.15	10.8	25.99	1.6	0.905281
	Railway, shipbuilding, aerospace, and other transportation equipment manufacturing industries	158	1078.3	16.0311	818.32	6	5.38	0.5	0.882353
	Electrical machinery and equipment manufacturing industry	681	1186.78	7.93438	1436.67	11.4	10.19	2.2	0.830299
	Computer, communication, and other electronic equipment manufacturing industry	627	1645.72	8.61143	1683.43	28.4	13.07	2	1.32154
	Instrument manufacturing industry	134	250.28	8.63444	185.41	1.9	2.01	0.4	0.815451
	Other manufacturing industries	82	49.5	5.73858	179.54	1.5	1.28	0.5	0.588235
	Comprehensive utilization of abandoned resources industry	93	70.23	6.01668	115.84	0.8	1.5	0.3	0.842105
	Metal products, machinery and equipment repair industry	4	1.74	8.425	3.39	0.1	0.03		0.434783
Service	Logistics service industry	1035	2838.33	7.2461	668.42	18.57	5.56	7.6	0.874593
	Information service industry	575	1158.97	12.2584	734.86	8.59	3.24	0.9	1.04248
	Commercial service industry	1153	4661.2	5.32446	630.21	15.78	8.63	3.1	1.14431
	Technology service industry	871	1220.92	9.8286	561.27	8.81	4.65	1.7	1.00686
	Financial industry	2011	48697.5		36211.8			0.2	0.844898
2017
		Industry Scale		Economic Benefits		Social Contributions		industrial potential
		Number of Legal Entities	Total Assets	Annual Average Salary of Employees	Operating Revenue	Employment	Business Tax and Surcharge	Proportion of Fixed Asset Investment	Employment Growth Rate
Manufacturing Industry	Agricultural and sideline food processing industry	1733	1400.8	5.08721	3495.29	25.57	24.69	2.71351	1.08118
	Food manufacturing industry	539	494.36	4.92942	1103.2	11.76	8.73	1.25887	1.01205
	Liquor, beverage, and refined tea manufacturing industry	550	384.89	4.37181	770.1	7.45	11.15	0.814349	1.05078
	Tobacco industries	25	860.61	30.6434	857.75	1.29	519.97	0.0474654	0.962687
	Textile industry	338	344.55	4.65249	637.98	8.23	6.16	0.487103	0.970519
	Textile and apparel industry	307	147.56	4.48129	335.53	5.88	2.65	0.509894	0.988235
	Leather, fur, feathers and their products, and footwear industry	434	176.21	4.23919	601.51	11.33	4.18	0.457226	1.10537
	Wood processing and wood, bamboo, rattan, palm, and grass products industry	505	203.41	4.28228	712.67	7.9	6.52	0.804135	0.905963
	Furniture manufacturing industry	196	86.71	4.63333	307.5	2.7	3.08	0.493008	0.918367
	Paper and Paper Products Industry	363	582.47	4.83732	750.91	6.27	8.47	0.512128	1.00481
	Printing and Recording Media Reproduction Industry	295	173.16	5.16203	460.68	3.95	4.22	0.381926	1.05615
	Manufacturing of cultural, educational, artistic, sports, and entertainment products	264	105.96	5.91183	383.02	4.31	3.98	0.431626	1.00937
	Petroleum, coal, and other fuel processing industries	63	301.8	12.6708	636.92	1.61	102.76	0.0559243	0.800995
	Chemical raw material and chemical product manufacturing industry	1784	1362.51	4.76585	2780.34	32.97	55.09	2.17626	0.927165
	Pharmaceutical industry	412	622.43	5.60505	1222.54	7.52	11.36	0.924538	1.04735
	Chemical fiber manufacturing industry	17	22.3	5.09302	32.84	0.43	0.54	0.0399641	1.34375
	Rubber and plastic products industry	413	351.24	4.86396	679.52	5.66	6.62	0.685232	1.02722
	Non metallic mineral products industry	2273	2413.9	5.93872	3099.6	38.84	35.17	3.33729	1.0141
	Black metal smelting and rolling processing industry	388	1052.64	6.80152	1556.47	7.91	13.51	0.34592	0.880846
	Nonferrous metal smelting and rolling processing industry	533	1581.88	5.24399	2835.84	11.23	17.36	0.960161	0.930406
	Fabricated metal products	702	581.36	4.77719	1191.97	11.4	12.17	1.44848	1.12205
	General equipment manufacturing industry	910	897.38	5.17891	1695.29	12.52	16.39	2.11101	1.00643
	Special Equipment Manufacturing Industry	843	3168.87	7.68784	2865.28	16.53	22.39	2.10137	1.00977
	Automotive industry	455	1572.25	8.20453	1946.27	11.93	36.76	1.49048	1.06328
	Railway, shipbuilding, aerospace, and other transportation equipment manufacturing industries	200	1185.32	14.7265	886.71	6.8	5.7	0.617848	1.0119
	Electrical machinery and equipment manufacturing industry	745	1598.05	5.63583	1808.27	13.73	13.09	2.30273	0.997095
	Computer, communication, and other electronic equipment manufacturing industry	641	1305.24	7.26105	2055.25	21.49	10.66	1.71495	1.10888
	Instrument manufacturing industry	147	249.28	7.12876	233.82	2.33	1.92	0.272727	0.96281
	Other manufacturing industries	114	93.89	5.41176	217.55	2.55	1.14	0.500382	1.31443
	Comprehensive utilization of abandoned resources industry	89	65.47	5.08421	108.19	0.95	1.36	0.182616	0.904762
	Metal products, machinery and equipment repair industry	9	7.36	10	6.36	0.23	0.02	0.0489657	1
Service	Logistics service industry	928	2296.35	6.35265	548.93	18.46	3.82	6.71714	1.05909
	Information service industry	510	1237.12	10.625	651.31	8.24	2.68	1.24061	1.08136
	Commercial service industry	1167	12943	5.02466	893.16	13.79	10.26	2.86564	1.35862
	Technology service industry	820	781.65	27.4765	477.49	8.75	3.72	1.38671	1.09787
	Financial industry	3570	46437.7		31532.7			0.194426	1.03212
2016
		Industry Scale		Economic Benefits		Social Contributions		industrial potential
		Number of Legal Entities	Total Assets	Annual Average Salary of Employees	Operating Revenue	Employment	Business Tax and Surcharge	Proportion of Fixed Asset Investment	Employment Growth Rate
Manufacturing Industry	Agricultural and sideline food processing industry	1608	1255.93	5.10106	3267.3	23.65	27.78	2.8609	1.05018
	Food manufacturing industry	511	457.62	5.15577	1073.27	11.62	10.22	1.32434	1.03565
	Liquor, beverage, and refined tea manufacturing industry	493	349.72	4.93653	713.78	7.09	11.25	0.958884	1.10781
	Tobacco industries	21	817.35	27.7985	831.45	1.34	507.82	0.0872927	1.00752
	Textile industry	338	324.11	4.89505	660.25	8.48	6.3	0.552288	0.962543
	Textile and apparel industry	287	136.47	5.12605	339.91	5.95	3.03	0.53907	1.00337
	Leather, fur, feathers and their products, and footwear industry	378	145.02	4.57073	508.27	10.25	4.33	0.490746	0.952602
	Wood processing and wood, bamboo, rattan, palm, and grass products industry	506	198.58	4.24771	742.18	8.72	8.12	0.973113	1.01513
	Furniture manufacturing industry	179	118.78	5.39796	346.58	2.94	4.18	0.522276	1.07692
	Paper and Paper Products Industry	346	518.93	5.38942	661.93	6.24	8.19	0.489013	0.948328
	Printing and Recording Media Reproduction Industry	279	170.97	5.36364	438.39	3.74	4.41	0.437114	1.11642
	Manufacturing of cultural, educational, artistic, sports, and entertainment products	240	96.43	5.11944	331.1	4.27	4.31	0.35625	1.19274
	Petroleum, coal, and other fuel processing industries	54	289.99	11.005	617.79	2.01	121.2	0.0928185	0.926267
	Chemical raw material and chemical product manufacturing industry	1919	1336.79	5.18616	2949.43	35.56	62.54	2.46298	0.967356
	Pharmaceutical industry	393	564.78	6.16435	1077.47	7.18	9.93	0.843926	1.04818
	Chemical fiber manufacturing industry	16	21.85	5.40625	31.71	0.32	0.51	0.0430143	1.10345
	Rubber and plastic products industry	395	290.74	5.90018	645.13	5.51	7.75	0.818464	1.05153
	Non metallic mineral products industry	2104	1963.82	5.5107	3026.57	38.3	36.77	3.53909	1.07584
	Black metal smelting and rolling processing industry	423	1081.98	6.55679	1513.99	8.98	12.59	0.455786	0.80107
	Nonferrous metal smelting and rolling processing industry	552	1330.01	5.7995	2911.27	12.07	20.94	1.31141	0.97812
	Fabricated metal products	628	583.06	5.32283	1215.7	10.16	13.44	1.67788	1.10076
	General equipment manufacturing industry	871	906.47	5.72669	1682.8	12.44	16.17	2.39006	0.951798
	Special Equipment Manufacturing Industry	794	2925.52	7.80513	2780.85	16.37	19.13	2.0821	0.973246
	Automotive industry	417	1580.67	7.66399	1770.54	11.22	37.21	1.37104	1.04082
	Railway, shipbuilding, aerospace, and other transportation equipment manufacturing industries	180	1102.73	16.4539	893.66	6.72	5.95	0.650018	0.875
	Electrical machinery and equipment manufacturing industry	718	1320.97	6.03849	1881.69	13.77	13.07	1.94684	1.05436
	Computer, communication, and other electronic equipment manufacturing industry	574	1058.31	6.87513	2001.3	19.38	12.29	1.65863	1.0397
	Instrument manufacturing industry	128	200.68	5.10744	237.17	2.42	2.17	0.280189	1.13084
	Other manufacturing industries	99	48.03	5.57216	178.86	1.94	1.56	0.403851	1.05435
	Comprehensive utilization of abandoned resources industry	86	66.18	4.66667	150.52	1.05	1.97	0.192824	1.08247
	Metal products, machinery and equipment repair industry	9	9.01	3.69565	6.22	0.23	0.02	0.0583276	1
Service	Logistics service industry	848	2094.6	5.98049	480.62	17.43	3.98	7.02246	1.0375
	Information service industry	442	1172.07	9.94357	592.1	7.62	2.87	1.07724	1.06425
	Commercial service industry	930	10087.4	5.06207	651.19	10.15	11.79	2.61275	1.18713
	Technology service industry	729	672.99	7.39147	378.53	7.97	3.83	1.29364	1.16691
	Financial industry	3431	41694.5		27215.5			0.283873	1.02317
2015
		Industry Scale		Economic Benefits		Social Contributions		industrial potential
		Number of Legal Entities	Total Assets	Annual Average Salary of Employees	Operating Revenue	Employment	Business Tax and Surcharge	Proportion of Fixed Asset Investment	Employment Growth Rate
Manufacturing Industry	Agricultural and sideline food processing industry	1481	1075.21	4.34813	2953.49	22.52	26.8	2.98664	1.10068
	Food manufacturing industry	465	423.04	4.26827	941.98	11.22	8.84	1.42828	1.11753
	Liquor, beverage, and refined tea manufacturing industry	438	333.73	4.27969	640.18	6.4	10.94	0.940577	1.05263
	Tobacco industries	20	779.96	27.5113	873	1.33	535.49	0.118439	0.892617
	Textile industry	336	341.05	3.62883	614.59	8.81	5.89	0.553705	0.952432
	Textile and apparel industry	282	129.59	4.38786	302.13	5.93	2.75	0.524846	1.05704
	Leather, fur, feathers and their products, and footwear industry	352	128.96	4.09851	417.45	10.76	3.54	0.510513	1.02574
	Wood processing and wood, bamboo, rattan, palm, and grass products industry	498	198.29	3.65541	682.98	8.59	7.5	1.10591	1.07375
	Furniture manufacturing industry	165	97.53	4.60073	299	2.73	3.73	0.627334	1.04598
	Paper and Paper Products Industry	365	542.8	4.26748	624.58	6.58	8.36	0.558097	0.977712
	Printing and Recording Media Reproduction Industry	232	156.58	4.89254	376.27	3.35	4.34	0.523652	1.07717
	Manufacturing of cultural, educational, artistic, sports, and entertainment products	211	77.18	4.39106	297.07	3.58	4.2	0.379745	1.06866
	Petroleum, coal, and other fuel processing industries	49	272.87	10.3088	638.24	2.17	123.81	0.118439	1
	Chemical raw material and chemical product manufacturing industry	1959	1354.29	4.65805	2851.72	36.76	61.03	2.94861	1.01128
	Pharmaceutical industry	378	497.8	5.49927	924.54	6.85	9.55	0.990165	1.03318
	Chemical fiber manufacturing industry	17	19.23	4.06897	27.07	0.29	0.54	0.0472369	1.03571
	Rubber and plastic products industry	386	244.46	4.40649	616.82	5.24	7.57	0.870261	1.048
	Non metallic mineral products industry	2061	1633.76	4.80927	2735.39	35.6	36.53	4.58819	1.05638
	Black metal smelting and rolling processing industry	486	1115.02	5.41302	1374.44	11.21	12.59	0.497567	0.942809
	Nonferrous metal smelting and rolling processing industry	588	1219.46	5.44976	2771.27	12.34	19.1	1.41141	0.939832
	Fabricated metal products	572	507.39	4.88407	1099.88	9.23	14.11	1.59346	1.0453
	General equipment manufacturing industry	886	878.31	5.01683	1546.95	13.07	13.5	2.59429	1.00538
	Special Equipment Manufacturing Industry	738	2842.88	7.04162	2600.6	16.82	17.31	2.2216	0.956769
	Automotive industry	385	1239.81	6.47681	1262.41	10.78	16.64	1.35431	1.06522
	Railway, shipbuilding, aerospace, and other transportation equipment manufacturing industries	181	1078.29	11.7227	994.05	7.68	5.34	0.633576	1.18519
	Electrical machinery and equipment manufacturing industry	667	1307	5.37136	1701.57	13.06	13.99	1.97563	1.13763
	Computer, communication, and other electronic equipment manufacturing industry	544	853.4	5.70225	1853.43	18.64	12.79	1.83261	0.97286
	Instrument manufacturing industry	120	176.45	5.25234	225.25	2.14	2.39	0.277103	1.03883
	Other manufacturing industries	96	40.7	4.9837	170.88	1.84	1.38	0.407756	1.10843
	Comprehensive utilization of abandoned resources industry	75	58.65	4.1134	147.57	0.97	1.72	0.299912	0.941748
	Metal products, machinery and equipment repair industry	8	7.44	8.65217	6.19	0.23	0.03	0.0613001	1.04545
Service	Logistics service industry	773	1926.06	5.5	382.36	16.8	4.01	6.9389	0.702341
	Information service industry	350	1071.19	9.00419	535.31	7.16	2.43	1.06121	0.96496
	Commercial service industry	734	12440.3	5.05497	537.15	8.55	12.59	2.1304	0.997666
	Technology service industry	607	652.91	7.60029	319.15	6.83	3.77	1.22777	0.565866
	Financial industry	2996	36009.1		23738.6			0.361867	1.03054

## Sheet: 制造业高端化
2020
		Industrial Scale		Industrial Efficiency		Industrial Growth		Innovation Capability		Green Level
		Output Scale	Employment Scale	Labor Productivity of the Industry	Operating Revenue Profit Margin	Employment Growth Rate	Operating Revenue Growth Rate	Sales Proportion of New Products	Amount of Patent Applications	Carbon Emissions per Unit of Operating Revenue	Electricity Consumption per Unit of GDP
Manufacturing Industry	Agricultural and sideline food processing industry	3276.66	22.72	144.219	0.0473378	0.988686	1.02831	0.0385965	1050	937485	287870
	Food manufacturing industry	1321.96	14.08	93.8892	0.0495855	0.995053	0.949486	0.10233	688	1.07782e+06	118584
	Liquor, beverage, and refined tea manufacturing industry	768.57	6.87	111.873	0.0638068	0.992775	1.07691	0.0506055	328	215204	79822
	Tobacco industries	986.74	1.17	843.368	0.0950808	1.02632	0.990981	0.0117924	280	39138.2	19487
	Textile industry	636.98	6.39	99.6839	0.0354956	0.993779	0.958528	0.138243	225	376488	93774
	Textile and apparel industry	327.91	6.32	51.8845	0.0655058	1.07119	1.01351	0.0649477	237	16571.3	28166
	Leather, fur, feathers and their products, and footwear industry	715.3	10.72	66.7257	0.0609255	0.961435	0.926278	0.0204286	330	48320.3	56749
	Wood processing and wood, bamboo, rattan, palm, and grass products industry	700.32	6.42	109.084	0.0457934	0.934498	0.998588	0.0208329	266	606541	93223
	Furniture manufacturing industry	264.15	2.55	103.588	0.0669695	1.05809	1.01126	0.00553625	149	25855	23993
	Paper and Paper Products Industry	561.16	4.38	128.119	0.0541557	0.935897	1.05171	0.114923	294	2.81289e+06	211585
	Printing and Recording Media Reproduction Industry	443.95	3.92	113.253	0.0793558	0.92891	0.954546	0.0643946	333	54031.7	54304
	Manufacturing of cultural, educational, artistic, sports, and entertainment products	412.94	4.27	96.7073	0.0579019	0.934354	1.06805	0.0682087	348	22409.7	36483
	Petroleum, coal, and other fuel processing industries	672.03	1.9	353.7	0.00333318	1.17284	0.870731	0.15649	115	4.64358e+07	210095
	Chemical raw material and chemical product manufacturing industry	2342.77	26.4	88.7413	0.0673604	0.97166	0.915942	0.0505202	1530	7.49247e+06	746738
	Pharmaceutical industry	1025.13	7.59	135.063	0.0905544	1.07507	1.03525	0.17153	1108	514505	91778
	Chemical fiber manufacturing industry	33.28	0.38	87.5789	0.0123197	1.08571	0.999399	0.00525841	46	73140.2	11948
	Rubber and plastic products industry	762.51	5.71	133.539	0.0585435	1.10232	1.07873	0.0337224	534	235787	120236
	Non metallic mineral products industry	3373.4	34.24	98.5222	0.079451	1.03226	1.04575	0.0484653	2630	2.45078e+07	1350259
	Black metal smelting and rolling processing industry	1446.59	4.1	352.827	0.0553439	0.897155	1.02598	0.418765	293	4.57569e+07	1314170
	Nonferrous metal smelting and rolling processing industry	2007.06	9.79	205.011	0.0542535	0.950485	0.992317	0.152393	1085	2.49748e+06	575433
	Fabricated metal products	1562.64	11.95	130.765	0.0617289	1.01185	0.992972	0.0299614	1690	322642	328751
	General equipment manufacturing industry	1844.75	12.64	145.945	0.0629245	1.0112	1.10779	0.166508	2697	120464	202627
	Special Equipment Manufacturing Industry	3604.39	17.74	203.179	0.120012	1.18583	1.31499	0.350097	6793	242625	178062
	Automotive industry	1469.25	9.07	161.99	0.0109376	0.870441	0.858307	0.335132	1586	57068.7	150337
	Railway, shipbuilding, aerospace, and other transportation equipment manufacturing industries	911.16	7.34	124.136	0.0598907	1.06223	1.11486	0.374655	2227	82411.5	51355
	Electrical machinery and equipment manufacturing industry	1708.65	12.86	132.865	0.0320545	0.998447	1.04194	0.169606	2751	265886	218528
	Computer, communication, and other electronic equipment manufacturing industry	2354.42	28.88	81.5242	0.0930802	1.16077	1.00136	0.34013	4099	49239.9	584596
	Instrument manufacturing industry	181.21	1.71	105.971	0.128304	1.08917	1.18733	0.10057	740	45438.3	11130
	Other manufacturing industries	235.54	3.79	62.1478	0.0825338	1.0327	1.12167	0.102694	372	80240.7	13263
	Comprehensive utilization of abandoned resources industry	263.32	1.23	214.081	0.0759912	1.04237	1.24873	0.0135546	270	202984	45051
	Metal products, machinery and equipment repair industry	7.26	0.2	36.3	0.0853994	1	0.827822	0.236639	11	645.88	1561
2019
		Industrial Scale		Industrial Efficiency		Industrial Growth		Innovation Capability		Green Level
	0	Output Scale	Employment Scale	Labor Productivity of the Industry	Operating Revenue Profit Margin	Employment Growth Rate	Operating Revenue Growth Rate	Sales Proportion of New Products	Amount of Patent Applications	Carbon Emissions per Unit of Operating Revenue	Electricity Consumption per Unit of GDP
Manufacturing Industry	Agricultural and sideline food processing industry	3186.45	22.98	138.662	0.0471	1.03514	0.996806	0.049399	930	1.09247e+06	294740
	Food manufacturing industry	1392.29	14.15	98.3951	0.0581	1.2094	1.27417	0.096088	498	1.17417e+06	123214
	Liquor, beverage, and refined tea manufacturing industry	713.68	6.92	103.133	0.0607	1.03284	1.03749	0.0555811	488	262461	78871
	Tobacco industries	995.72	1.14	873.439	0.0855	0.95	1.0403	0.589661	301	35144.1	17656
	Textile industry	664.54	6.43	103.35	0.0363	0.918571	1.01703	0.183883	192	563205	104565
	Textile and apparel industry	323.54	5.9	54.8373	0.053	1.03509	1.10431	0.0187105	144	17810.2	30374
	Leather, fur, feathers and their products, and footwear industry	772.23	11.15	69.2583	0.056	1.0619	1.19063	0.0262594	302	101615	62154
	Wood processing and wood, bamboo, rattan, palm, and grass products industry	701.31	6.87	102.083	0.0417	0.928378	1.01269	0.0322702	324	838219	108153
	Furniture manufacturing industry	261.21	2.41	108.386	0.0562	1.04783	1.18748	0.0228276	169	57368.5	25708
	Paper and Paper Products Industry	533.57	4.68	114.011	0.0582	0.850909	0.753438	0.162143	181	3.32701e+06	224177
	Printing and Recording Media Reproduction Industry	465.09	4.22	110.211	0.0701	1.17222	1.19714	0.0421703	316	57144.2	57283
	Manufacturing of cultural, educational, artistic, sports, and entertainment products	386.63	4.57	84.6018	0.0497	0.993478	1.07358	0.0568838	454	23194.4	41939
	Petroleum, coal, and other fuel processing industries	771.8	1.62	476.42	0.0192	0.852632	0.90173	0.103751	88	4.81155e+07	243548
	Chemical raw material and chemical product manufacturing industry	2557.77	27.17	94.1395	0.0639	1.04903	0.999168	0.0525076	1287	7.40188e+06	740575
	Pharmaceutical industry	990.22	7.06	140.258	0.074	1.02319	1.02622	0.143581	1043	490544	84920
	Chemical fiber manufacturing industry	33.3	0.35	95.1429	0.0205	1.16667	1.0196	0.000954955	7	67220.6	13863
	Rubber and plastic products industry	706.86	5.18	136.459	0.0551	1.10213	1.13958	0.0360813	367	195744	106058
	Non metallic mineral products industry	3225.83	33.17	97.2514	0.0744	1.09472	1.19492	0.0518811	1805	2.46895e+07	1306126
	Black metal smelting and rolling processing industry	1409.96	4.57	308.525	0.0696	0.801754	0.928938	0.397873	192	4.55385e+07	1253158
	Nonferrous metal smelting and rolling processing industry	2022.6	10.3	196.369	0.0243	1.21176	0.968182	0.149167	1147	2.49087e+06	542251
	Fabricated metal products	1573.7	11.81	133.251	0.0615	1.06396	1.14854	0.0779234	1339	789172	259603
	General equipment manufacturing industry	1665.25	12.5	133.22	0.0541	1.14679	1.23291	0.129181	2225	155682	190088
	Special Equipment Manufacturing Industry	2741.01	14.96	183.223	0.1047	1.01081	1.03654	0.34637	5332	200694	167497
	Automotive industry	1711.8	10.42	164.28	0.0073	0.964815	0.988822	0.429054	1569	88649.8	164210
	Railway, shipbuilding, aerospace, and other transportation equipment manufacturing industries	817.29	6.91	118.276	0.0599	1.15167	0.998741	0.375461	2067	77241.9	54743
	Electrical machinery and equipment manufacturing industry	1639.87	12.88	127.319	0.0528	1.12982	1.14144	0.180928	2731	335724	195191
	Computer, communication, and other electronic equipment manufacturing industry	2351.23	24.88	94.5028	0.0615	0.876056	1.39669	0.256959	3389	64928.7	496893
	Instrument manufacturing industry	152.62	1.57	97.2102	0.1308	0.826316	0.823149	0.089219	651	41006.9	11645
	Other manufacturing industries	209.99	3.67	57.218	0.0644	2.44667	1.1696	0.0243102	349	95749.4	14958
	Comprehensive utilization of abandoned resources industry	210.87	1.18	178.703	0.0615	1.475	1.82036	0.00111206	107	129327	32563
	Metal products, machinery and equipment repair industry	8.77	0.2	43.85	0.0672	2	2.58702	0.175359	22	709.45	1416
2018
		Industrial Scale		Industrial Efficiency		Industrial Growth		Innovation Capability		Green Level
		Output Scale	Employment Scale	Labor Productivity of the Industry	Operating Revenue Profit Margin	Employment Growth Rate	Operating Revenue Growth Rate	Sales Proportion of New Products	Amount of Patent Applications	Carbon Emissions per Unit of Operating Revenue	Electricity Consumption per Unit of GDP
Manufacturing Industry	Agricultural and sideline food processing industry	3196.66	22.2	143.994	0.0421784	1.08118	0.914562	0.0866645	755	1.17441e+06	299154
	Food manufacturing industry	1092.7	11.7	93.3932	0.0430493	1.01205	0.990482	0.115189	408	1.15317e+06	102861
	Liquor, beverage, and refined tea manufacturing industry	687.89	6.7	102.67	0.0544418	1.05078	0.893248	0.0561037	454	287978	80051
	Tobacco industries	957.15	1.2	797.625	0.0934754	0.962687	1.11588	0.642943	411	52407.6	21035
	Textile industry	653.41	7	93.3443	0.033241	0.970519	1.02419	0.218141	122	721766	120061
	Textile and apparel industry	292.98	5.7	51.4	0.0496962	0.988235	0.873186	0.013873	147	29128.2	30455
	Leather, fur, feathers and their products, and footwear industry	648.59	10.5	61.7705	0.0355078	1.10537	1.07827	0.0122956	264	134197	58414
	Wood processing and wood, bamboo, rattan, palm, and grass products industry	692.52	7.4	93.5838	0.0441431	0.905963	0.971726	0.0303404	211	1.01997e+06	111932
	Furniture manufacturing industry	219.97	2.3	95.6391	0.0482339	0.918367	0.71535	0.0196895	84	41452.5	21358
	Paper and Paper Products Industry	708.18	5.5	128.76	0.0414443	1.00481	0.943096	0.126624	184	4.09348e+06	303285
	Printing and Recording Media Reproduction Industry	388.5	3.6	107.917	0.0604633	1.05615	0.843319	0.172979	174	73438.2	51654
	Manufacturing of cultural, educational, artistic, sports, and entertainment products	360.13	4.6	78.2891	0.038736	1.00937	0.940238	0.0614859	416	37832.6	45758
	Petroleum, coal, and other fuel processing industries	855.91	1.9	450.479	0.0307392	0.800995	1.34383	0.217551	63	5.571e+07	202484
	Chemical raw material and chemical product manufacturing industry	2559.9	25.9	98.8378	0.0593695	0.927165	0.920715	0.0611922	1285	7.4641e+06	698234
	Pharmaceutical industry	964.92	6.9	139.843	0.057497	1.04735	0.789275	0.166898	955	744299	102513
	Chemical fiber manufacturing industry	32.66	0.3	108.867	0.0146969	1.34375	0.994519	0.000597061	8	84207.2	14807
	Rubber and plastic products industry	620.28	4.7	131.974	0.0415458	1.02722	0.912821	0.0491341	298	210372	106243
	Non metallic mineral products industry	2699.63	30.3	89.0967	0.0628642	1.0141	0.870961	0.0538315	1848	2.15507e+07	1163098
	Black metal smelting and rolling processing industry	1517.82	5.7	266.284	0.0625371	0.880846	0.975168	0.353511	200	4.58288e+07	1272063
	Nonferrous metal smelting and rolling processing industry	2089.07	8.5	245.773	0.0137286	0.930406	0.736667	0.160187	1024	3.05157e+06	590987
	Fabricated metal products	1370.18	11.1	123.44	0.0494242	1.12205	1.14951	0.0774907	899	2.05353e+06	235063
	General equipment manufacturing industry	1350.67	10.9	123.915	0.0488794	1.00643	0.796719	0.107383	2042	189304	184145
	Special Equipment Manufacturing Industry	2644.38	14.8	178.674	0.0653839	1.00977	0.922905	0.339637	3757	280658	159630
	Automotive industry	1731.15	10.8	160.292	0.0239898	1.06328	0.889471	0.380889	1186	118322	170787
	Railway, shipbuilding, aerospace, and other transportation equipment manufacturing industries	818.32	6	136.387	0.0929832	1.0119	0.922872	0.265961	1695	90826.5	66674
	Electrical machinery and equipment manufacturing industry	1436.67	11.4	126.024	0.0336403	0.997095	0.7945	0.219402	2187	321277	161955
	Computer, communication, and other electronic equipment manufacturing industry	1683.43	28.4	59.2757	0.0478606	1.10888	0.819088	0.326568	3165	79514.8	456783
	Instrument manufacturing industry	185.41	1.9	97.5842	0.102422	0.96281	0.79296	0.21236	837	1.00894e+06	47925
	Other manufacturing industries	179.54	1.5	119.693	0.0261223	1.31443	0.825282	0.0685251	352	62452.8	17813
	Comprehensive utilization of abandoned resources industry	115.84	0.8	144.8	0.0853764	0.904762	1.07071	0.0008	62	83671	28225
	Metal products, machinery and equipment repair industry	3.39	0.1	33.9	0.00884956	1	0.533019	0.16253	7	57.6177	203
2017
		Industrial Scale		Industrial Efficiency		Industrial Growth		Innovation Capability		Green Level
		Output Scale	Employment Scale	Labor Productivity of the Industry	Operating Revenue Profit Margin	Employment Growth Rate	Operating Revenue Growth Rate	Sales Proportion of New Products	Amount of Patent Applications	Carbon Emissions per Unit of Operating Revenue	Electricity Consumption per Unit of GDP
Manufacturing Industry	Agricultural and sideline food processing industry	3495.29	25.57	136.695	0.0467801	1.08118	1.06978	0.0752382	617	1.44534e+06	319666
	Food manufacturing industry	1103.2	11.76	93.8095	0.0476885	1.01205	1.02789	0.0765049	271	812104	99345
	Liquor, beverage, and refined tea manufacturing industry	770.1	7.45	103.369	0.0517335	1.05078	1.0789	0.0510775	283	336085	90027
	Tobacco industries	857.75	1.29	664.922	0.112748	0.962687	1.03163	0.720522	271	51973.4	21763
	Textile industry	637.98	8.23	77.5188	0.0350324	0.970519	0.96627	0.205996	233	812734	136175
	Textile and apparel industry	335.53	5.88	57.0629	0.0486395	0.988235	0.987114	0.0696325	203	39081.1	29365
	Leather, fur, feathers and their products, and footwear industry	601.51	11.33	53.09	0.0467324	1.10537	1.18345	0.0501076	116	194047	59997
	Wood processing and wood, bamboo, rattan, palm, and grass products industry	712.67	7.9	90.2114	0.0512439	0.905963	0.960239	0.0280716	122	1.23835e+06	122667
	Furniture manufacturing industry	307.5	2.7	113.889	0.0639675	0.918367	0.887241	0.120324	61	51672	30984
	Paper and Paper Products Industry	750.91	6.27	119.762	0.0470363	1.00481	1.13443	0.11893	216	4.39884e+06	280010
	Printing and Recording Media Reproduction Industry	460.68	3.95	116.628	0.0709603	1.05615	1.05085	0.138016	133	122157	56486
	Manufacturing of cultural, educational, artistic, sports, and entertainment products	383.02	4.31	88.8677	0.0479871	1.00937	1.15681	0.0422928	206	71329.9	48184
	Petroleum, coal, and other fuel processing industries	636.92	1.61	395.602	0.027947	0.800995	1.03097	0.332958	56	4.79086e+07	169507
	Chemical raw material and chemical product manufacturing industry	2780.34	32.97	84.3294	0.0577879	0.927165	0.94267	0.0453858	981	7.73386e+06	688323
	Pharmaceutical industry	1222.54	7.52	162.572	0.0667708	1.04735	1.13464	0.121738	794	1.1944e+06	106561
	Chemical fiber manufacturing industry	32.84	0.43	76.3721	0.00669915	1.34375	1.03564	0.000295371	2	75850.6	15665
	Rubber and plastic products industry	679.52	5.66	120.057	0.0467094	1.02722	1.05331	0.0518409	164	301878	104440
	Non metallic mineral products industry	3099.6	38.84	79.8043	0.0585947	1.0141	1.02413	0.0669503	1614	2.50856e+07	1247035
	Black metal smelting and rolling processing industry	1556.47	7.91	196.772	0.0611769	0.880846	1.02806	0.265843	146	4.47006e+07	1348332
	Nonferrous metal smelting and rolling processing industry	2835.84	11.23	252.524	0.0315744	0.930406	0.97409	0.148025	997	3.62364e+06	679985
	Fabricated metal products	1191.97	11.4	104.559	0.0662349	1.12205	0.98048	0.114654	659	2.02375e+06	176240
	General equipment manufacturing industry	1695.29	12.52	135.407	0.052115	1.00643	1.00742	0.113478	1180	424383	209142
	Special Equipment Manufacturing Industry	2865.28	16.53	173.338	0.0505989	1.00977	1.03036	0.319151	3144	540843	182673
	Automotive industry	1946.27	11.93	163.141	0.0519198	1.06328	1.09925	0.393843	1296	189818	160877
	Railway, shipbuilding, aerospace, and other transportation equipment manufacturing industries	886.71	6.8	130.399	0.0972584	1.0119	0.992223	0.41943	2166	107782	70217
	Electrical machinery and equipment manufacturing industry	1808.27	13.73	131.702	0.0484441	0.997095	0.960982	0.223391	1706	375217	195029
	Computer, communication, and other electronic equipment manufacturing industry	2055.25	21.49	95.6375	0.0547379	1.10888	1.02696	0.376611	2003	297727	374191
	Instrument manufacturing industry	233.82	2.33	100.352	0.0700967	0.96281	0.985875	0.264849	1027	44638	17321
	Other manufacturing industries	217.55	2.55	85.3137	0.069869	1.31443	1.21631	0.0114705	51	101839	18064
	Comprehensive utilization of abandoned resources industry	108.19	0.95	113.884	0.110269	0.904762	0.718775	0.0008	49	74639.2	22857
	Metal products, machinery and equipment repair industry	6.36	0.23	27.6522	0.0534591	1	1.02251	0.149701	6	255.521	61
2016
		Industrial Scale		Industrial Efficiency		Industrial Growth		Innovation Capability		Green Level
		Output Scale	Employment Scale	Labor Productivity of the Industry	Operating Revenue Profit Margin	Employment Growth Rate	Operating Revenue Growth Rate	Sales Proportion of New Products	Amount of Patent Applications	Carbon Emissions per Unit of Operating Revenue	Electricity Consumption per Unit of GDP
Manufacturing Industry	Agricultural and sideline food processing industry	3267.3	23.65	138.152	0.0492333	1.05018	1.10625	0.0745344	535	1.68676e+06	246900
	Food manufacturing industry	1073.27	11.62	92.364	0.0500061	1.03565	1.13938	0.0994761	350	1.05743e+06	88800
	Liquor, beverage, and refined tea manufacturing industry	713.78	7.09	100.674	0.056488	1.10781	1.11497	0.0491709	217	659441	83900
	Tobacco industries	831.45	1.34	620.485	0.108774	1.00752	0.952405	0.87766	255	529688	38900
	Textile industry	660.25	8.48	77.8597	0.038758	0.962543	1.07429	0.168577	227	1.13834e+06	113000
	Textile and apparel industry	339.91	5.95	57.1277	0.0523374	1.00337	1.12505	0.094731	113	40106.9	25300
	Leather, fur, feathers and their products, and footwear industry	508.27	10.25	49.5873	0.0726189	0.952602	1.21756	0.0880282	106	146918	51900
	Wood processing and wood, bamboo, rattan, palm, and grass products industry	742.18	8.72	85.1124	0.0446522	1.01513	1.08668	0.0696514	100	810597	117400
	Furniture manufacturing industry	346.58	2.94	117.884	0.0558313	1.07692	1.15913	0.0967471	37	56638	26200
	Paper and Paper Products Industry	661.93	6.24	106.079	0.0485399	0.948328	1.0598	0.0594471	155	4.73542e+06	298200
	Printing and Recording Media Reproduction Industry	438.39	3.74	117.217	0.0757773	1.11642	1.16509	0.0838162	129	250944	47900
	Manufacturing of cultural, educational, artistic, sports, and entertainment products	331.1	4.27	77.541	0.0540018	1.19274	1.11455	0.0300094	297	29360.1	42400
	Petroleum, coal, and other fuel processing industries	617.79	2.01	307.358	0.0326648	0.926267	0.967959	0.373819	56	3.54654e+07	175500
	Chemical raw material and chemical product manufacturing industry	2949.43	35.56	82.9424	0.0485585	0.967356	1.03426	0.0639707	806	1.38033e+07	570200
	Pharmaceutical industry	1077.47	7.18	150.065	0.0695611	1.04818	1.16541	0.196958	803	1.21282e+06	103300
	Chemical fiber manufacturing industry	31.71	0.32	99.0938	0.0157679	1.10345	1.17141	0.00012838	2	48532.5	12900
	Rubber and plastic products industry	645.13	5.51	117.083	0.0536636	1.05153	1.0459	0.0456542	175	272865	99600
	Non metallic mineral products industry	3026.57	38.3	79.0227	0.0609964	1.07584	1.10645	0.0579987	1031	3.86682e+07	851500
	Black metal smelting and rolling processing industry	1513.99	8.98	168.596	0.0324771	0.80107	1.10153	0.157038	116	3.02242e+07	880500
	Nonferrous metal smelting and rolling processing industry	2911.27	12.07	241.199	0.0311342	0.97812	1.05052	0.117991	878	8.41379e+06	470900
	Fabricated metal products	1215.7	10.16	119.656	0.0652464	1.10076	1.1053	0.126941	503	6.35374e+06	158600
	General equipment manufacturing industry	1682.8	12.44	135.273	0.0588662	0.951798	1.08782	0.102117	992	659748	180200
	Special Equipment Manufacturing Industry	2780.85	16.37	169.875	0.022396	0.973246	1.06931	0.295567	2757	676313	164100
	Automotive industry	1770.54	11.22	157.802	0.0450484	1.04082	1.40251	0.343888	1076	345399	145700
	Railway, shipbuilding, aerospace, and other transportation equipment manufacturing industries	893.66	6.72	132.985	0.101023	0.875	0.899009	0.394343	1951	128865	67500
	Electrical machinery and equipment manufacturing industry	1881.69	13.77	136.651	0.0481535	1.05436	1.10586	0.225463	1456	470147	165100
	Computer, communication, and other electronic equipment manufacturing industry	2001.3	19.38	103.266	0.047629	1.0397	1.07978	0.368218	1702	507681	304700
	Instrument manufacturing industry	237.17	2.42	98.0041	0.070498	1.13084	1.05292	0.253265	824	56737.7	15600
	Other manufacturing industries	178.86	1.94	92.1959	0.0584815	1.05435	1.0467	0.00166275	59	341428	16900
	Comprehensive utilization of abandoned resources industry	150.52	1.05	143.352	0.042785	1.08247	1.01999	0.000486314	24	304.255	200
	Metal products, machinery and equipment repair industry	6.22	0.23	27.0435	0.085209	1	1.00485	0.0770096	3	0	0
2015
		Industrial Scale		Industrial Efficiency		Industrial Growth		Innovation Capability		Green Level
		Output Scale	Employment Scale	Labor Productivity of the Industry	Operating Revenue Profit Margin	Employment Growth Rate	Operating Revenue Growth Rate	Sales Proportion of New Products	Amount of Patent Applications	Carbon Emissions per Unit of Operating Revenue	Electricity Consumption per Unit of GDP
Manufacturing Industry	Agricultural and sideline food processing industry	2953.49	22.52	131.15	0.0477198	0.0477198	1.13604	0.0880749	552	1.42837e+06	254200
	Food manufacturing industry	941.98	11.22	83.9554	0.0488652	0.0488652	1.09931	0.0996171	305	819924	76900
	Liquor, beverage, and refined tea manufacturing industry	640.18	6.4	100.028	0.0584679	0.0584679	1.15717	0.0538713	224	522029	70800
	Tobacco industries	873	1.33	656.391	0.123952	0.123952	1.06921	0.852833	167	283573	39500
	Textile industry	614.59	8.81	69.7605	0.0390342	0.0390342	1.04387	0.140933	166	1.05159e+06	136800
	Textile and apparel industry	302.13	5.93	50.9494	0.0547446	0.0547446	1.0886	0.0913954	47	40553.1	22900
	Leather, fur, feathers and their products, and footwear industry	417.45	10.76	38.7965	0.0631453	0.0631453	1.10334	0.0561914	61	180800	52800
	Wood processing and wood, bamboo, rattan, palm, and grass products industry	682.98	8.59	79.5087	0.0426952	0.0426952	1.08547	0.0742325	107	838831	111800
	Furniture manufacturing industry	299	2.73	109.524	0.0658528	0.0658528	1.21308	0.0787786	29	51537	23800
	Paper and Paper Products Industry	624.58	6.58	94.921	0.0428448	0.0428448	1.00711	0.0475478	108	4.63311e+06	334900
	Printing and Recording Media Reproduction Industry	376.27	3.35	112.319	0.0954899	0.0954899	1.13276	0.0886069	88	158033	36400
	Manufacturing of cultural, educational, artistic, sports, and entertainment products	297.07	3.58	82.9804	0.059279	0.059279	1.13191	0.0345518	205	64401.4	38300
	Petroleum, coal, and other fuel processing industries	638.24	2.17	294.12	0.0080534	0.0080534	0.917381	0.442821	56	3.46145e+07	160000
	Chemical raw material and chemical product manufacturing industry	2851.72	36.76	77.5767	0.0549353	0.0549353	1.03485	0.0737813	802	1.25784e+07	737200
	Pharmaceutical industry	924.54	6.85	134.969	0.0683042	0.0683042	1.19882	0.144883	1117	1.10654e+06	87600
	Chemical fiber manufacturing industry	27.07	0.29	93.3448	0.033986	0.033986	1.02538	5.58e-05	2	41855.3	12900
	Rubber and plastic products industry	616.82	5.24	117.714	0.0569696	0.0569696	1.16476	0.0510311	214	305382	107100
	Non metallic mineral products industry	2735.39	35.6	76.8368	0.0564417	0.0564417	1.0767	0.0500849	1162	3.37384e+07	1094600
	Black metal smelting and rolling processing industry	1374.44	11.21	122.608	0.0106662	0.0106662	0.862156	0.149774	134	3.16416e+07	1173700
	Nonferrous metal smelting and rolling processing industry	2771.27	12.34	224.576	0.028348	0.028348	1.0121	0.117548	1070	9.59226e+06	994400
	Fabricated metal products	1099.88	9.23	119.164	0.0712623	0.0712623	1.13283	0.113699	451	4.17122e+06	152300
	General equipment manufacturing industry	1546.95	13.07	118.359	0.0583535	0.0583535	1.08577	0.105985	1359	511301	168000
	Special Equipment Manufacturing Industry	2600.6	16.82	154.614	0.0369453	0.0369453	1.01161	0.310331	2928	568815	157700
	Automotive industry	1262.41	10.78	117.107	0.0398048	0.0398048	1.14725	0.260403	954	239903	120300
	Railway, shipbuilding, aerospace, and other transportation equipment manufacturing industries	994.05	7.68	129.434	0.0949852	0.0949852	1.22337	0.43682	2033	120892	64700
	Electrical machinery and equipment manufacturing industry	1701.57	13.06	130.289	0.0464571	0.0464571	1.19198	0.227469	1307	294662	145000
	Computer, communication, and other electronic equipment manufacturing industry	1853.43	18.64	99.4329	0.0444851	0.0444851	1.14944	0.368329	1302	233286	278400
	Instrument manufacturing industry	225.25	2.14	105.257	0.0761376	0.0761376	0.992422	0.295077	624	94297.7	14600
	Other manufacturing industries	170.88	1.84	92.8696	0.0544827	0.0544827	1.19497	0.00669007	36	328769	14100
	Comprehensive utilization of abandoned resources industry	147.57	0.97	152.134	0.0426238	0.0426238	1.04121	0.000446568	6	0	100
	Metal products, machinery and equipment repair industry	6.19	0.23	26.913	0.088853	0.088853	0.602726	0.00432	10	0	0
